# Supplementary material for: Effects of Acute Exercise on Cognitive Flexibility in Young Adults with Different Levels of Aerobic Fitness
Source: Int J Environ Res Public Health. 2022 Jul 26;19(15):9106. doi: 10.3390/ijerph19159106 (PMC9331115; doi:10.3390/ijerph19159106)
Supplement: Supplementary file 1 [file ijerph-19-09106-s001.zip]

Archive with 1 entries (1 files):
- ijerph-1720651-supplementary.pdf
